# Supplementary material for: The association of EGFR amplification with aberrant exon 20 insertion report using the cobas EGFR Mutation Test v2
Source: PLoS One. 2024 Apr 30;19(4):e0301120. doi: 10.1371/journal.pone.0301120 (PMC11060574; doi:10.1371/journal.pone.0301120)
Supplement: S2 File — (XLSX) [file pone.0301120.s002.xlsx]

## Sheet: 工作表1
		Cobas EGFR assay		EGFR FISH									Idylla
cobas+/Sanger+ group	Sanger	Exon 20	Exon18/19/21	EGFR FISH	Colorado CRITERIA	Tumor content	sex (M:1; F: 0)	age	HE patterns	Tumor grade	necrosis (0: absent; 1: present)	Idylla	Idylla CQ	Note	NGS/Others
1	p.V769_D770insASV	EX20Ins	WT	N/A	N/A	20	0	71	N/A	N/A	N/A	N/A	N/A
2	p.D770_N771insSVD	EX20Ins	WT	EGFR high copy+	5	5	0	52	acinar	2	0	N/A	N/A
3	p.V769_D770insASV	EX20Ins	WT	N/A	N/A	20	0	66	N/A	N/A	N/A	Ex20Ins	20
4	p.D770_N771insSVD	EX20Ins	WT	no amp	2	40	0	65	acinar	2	0	EX20Ins	21.2
5	p.V769_D770insASV	Ex20Ins	WT	no amp	2	40	0	54	acinar	2	0	N/A	N/A
6	p.D770_N771insSVD	Ex20Ins	WT	EGFR high copy+	5	50	0	65	complex acinar	3	1	N/A	N/A
7	p.H773_V774insH	EX20Ins	WT	EGFR amp+	6	30	0	79	complex acinar	3	0	EX20Ins	16.9
8	p.V769_D770insASV	EX20Ins	WT	EGFR high copy+	5	20	0	62	micropapillary	3	0	Ex20Ins	21.2
9	p.N771_P772insPGN	EX20Ins	WT	no amp	2	10	0	51	lepidic	1	0	WT	18.8	mutation not included in Idylla
10	p.V769_D770insASV	EX20Ins	WT	EGFR amp+	6	20	0	71	acinar	3	1	N/A	N/A
11	p.D770_N771insSVD	Ex20Ins	WT	EGFR high copy+	5	10	1	50	acinar	2	0	N/A	N/A
12	p.V769_D770insASV	Ex20Ins	WT	EGFR high copy+	5	20	1	78	micropapillary	3	0	N/A	N/A
13	p.H773_V774insH	Ex20Ins	WT	no amp	4	30	1	54	papillary	2	0	Ex20Ins	19.2
14	p.H773_V774insH	Ex20Ins	WT	no amp	4	20	1	54	micropapillary	3	0	Ex20Ins	21.2
15	p.P772_H773insVGNP	Ex20Ins	WT	no amp	4	20	1	79	micropapillary	3	0	WT	28.1	mutation not included in Idylla
16	p.D770_N771insSVD	Ex20Ins	WT	EGFR high copy+	5	30	0	60	solid	3	0	Ex20Ins	22.7
17	p.P772_H773insGNP	Ex20Ins	WT	no amp	3	30	0	46	complex acinar	3	1	WT	20.9	mutation not included in Idylla
18	p.N771>DY	Ex20Ins	WT	no amp	2	10	0	45	acinar	2	0	WT	20	mutation not included in Idylla
19	p.D770_N771insSVD	Ex20Ins	WT	no amp	2	20	0	73	acinar	2	0	Ex20Ins	22.3
20	p.D770_N771insSVD	Ex20Ins	WT	no amp	3	10	1	64	solid	3	1	N/A	N/A		Guardant360: Ex20ins S768_D770dup, EGFR amplification (Copy number:2.5) (plasma)
21	p.D770_N771insSVD	Ex20Ins	WT	no amp	4	5	1	81	acinar	2	0	N/A	N/A
22	p.D770_N771insSVD	Ex20Ins	WT	no amp	2	20	0	57	papillary	2	0	Ex20Ins	20.3
23	p.H773_V774insGNPH	Ex20Ins	WT	no amp	4	40	0	66	solid	3	0	N/A	N/A
24	p.V769_D770insASV	Ex20Ins	WT	EGFR high copy+	5	10	0	72	solid	3	1	Ex20Ins	18.5		Ex20ins (V769_D770 ins )(MassArray)
25	p.D770_N771insSVD	Ex20Ins	WT	EGFR high copy+	5	30	1	61	solid	3	1	Ex20Ins	20.2
26	p.V769_D770insASV	Ex20Ins	WT	EGFR high copy+	5	10	0	60	solid	3	0	N/A	N/A
27	p.V769_D770insASV	Ex20Ins	WT	no amp	2	50	0	66	acinar	2	0	Ex20Ins	16.8
28	p.N771_P772insPGN	Ex20Ins	WT	EGFR high copy+	5	10	1	43	micropapillary	3	0	Ex20Ins	26.6
29	p.V769_D770insASV	Ex20Ins	WT	EGFR high copy+	5	15	1	77	complex acinar	3	0	N/A	N/A
30	p.D770_N771insSVD	Ex20Ins	WT	N/A	N/A	10	1	55	N/A	N/A	N/A	N/A	N/A
31	p.D770_N771insSVD	Ex20Ins	WT	N/A	N/A	10	1	46	N/A	N/A	N/A	N/A	N/A		ALMAC NGS panel: Exon20ins
32	p.H773_V774insNPH	Ex20Ins	WT	EGFR amp+	6	10	0	65	solid	3	0	WT	22.7	mutation not included in Idylla
33	p.V769_D770insASV	Ex20Ins	WT	no amp	2	30	0	86	complex acinar	3	0	WT	19.9
34	p.H773_V774insH	Ex20Ins	WT	EGFR amp+	6	30	1	75	solid	3	0	Ex20Ins	18.4		FoundationOneLiquid: No EGFR mutation
35	p.V769_D770insASV	Ex20Ins	WT	N/A	N/A	25	0	74	N/A	N/A	N/A	Ex20Ins	22.2
36	p.N771>GY	Ex20Ins	WT	N/A	N/A	80	1	69	N/A	N/A	N/A	WT	21.9	mutation not included in Idylla
37	p.D770_N771insSVD	Ex20Ins	WT	N/A	N/A	70	1	40	N/A	N/A	N/A	N/A	N/A
38	p.D770_N771insSVD	Ex20Ins	WT	N/A	N/A	5	1	71	N/A	N/A	N/A	Ex20Ins	19.7
39	p.D770_N771insSVD	Ex20Ins	WT	N/A	N/A	50	0	70	N/A	N/A	N/A	WT	28.4
40	p.V769_D770insASV	Ex20Ins	WT	EGFR high copy+	5	15	0	46	solid	3	0	N/A	N/A		FoundationOneLiquid: Ex20ins (V769_770insASV)
41	p.D770_N771insSVD	Ex20Ins	WT	no amp	2	10	0	68	acinar	2	0	N/A	N/A
42	p.V769_D770insASV	Ex20Ins	WT	EGFR amp+	6	30	1	56	solid	3	1	N/A	N/A
43	p.D770_N771insSVD	Ex20Ins	WT	EGFR high copy+	5	80	1	76	micropapillary	3	0	Ex20Ins	23.9
44	p.V769_D770insASV	Ex20Ins	WT	EGFR high copy+	5	30	0	71	micropapillary	3	0	Ex20Ins	27.9
45	p.V769_D770insASV	Ex20Ins	WT	EGFR high copy+	5	20	0	69	micropapillary	3	0	Ex20Ins	21.2		Ex20ins (NGS) (FFPE)
46	p.V769_D770insASV	Ex20Ins	WT	EGFR high copy+	5	10	1	44	solid	3	0	N/A	N/A		FoundationOneLiquid: Ex20ins (V769_770insASV)
47	p.V769_D770insASV	Ex20Ins	WT	no amp	4	30	0	57	complex acinar	3	0	Ex20Ins	21.3
48	p.V769_D770insASV	Ex20Ins	WT	EGFR high copy+	5	25	0	49	acinar	2	0	Ex20Ins	21.6
49	p.D770_N771insSV	Ex20Ins	WT	no amp	4	30	0	80	papillary	2	0	Ex20Ins	21.7
50	p.V769_D770insASV	Ex20Ins	WT	EGFR amp+	6	30	0	40	solid	3	1	Ex20Ins	15.7
51	p.V769_D770insASV	Ex20Ins	WT	N/A	N/A	25	0	44	N/A	N/A	N/A	N/A	N/A
52	p.V769_D770insASV	Ex20Ins	WT	EGFR high copy+	5	30	0	70	solid	3	1	Ex20Ins	17.8		Guardent360:EFGR A767_V769dup(Ex20ins)
53	p.V769_D770insASV	Ex20Ins	WT	no amp	4	30	0	56	acinar	2	0	Ex20Ins	21.3
54	p.P772_H773insNP	Ex20Ins	WT	EGFR high copy+	5	25	1	58	micropapillary	3	0	N/A	N/A
55	p.V769_D770insASV	Ex20Ins	WT	no amp	1	40	1	68	papillary	2	0	Ex20Ins	20.4
56	p.V769_D770insASV	Ex20Ins	WT	no amp	4	10	0	78	papillary	2	0	Ex20Ins	20.2
57	p.N771>GY	Ex20Ins	WT	no amp	3	25	0	60	acinar	2	0	WT	19.9	mutation not included in Idylla
58	p.V769_D770insASV	Ex20Ins	WT	no amp	3	20	0	62	lepidic	1	0	Ex20Ins	19.4
59	p.V769_D770insASV	Ex20Ins	WT	EGFR high copy+	5	30	0	64	papillary	2	0	Ex20Ins	20.4
60	p.V769_D770insASV	Ex20Ins	WT	no amp	3	10	0	41	complex acinar	3	0	N/A	N/A		FoundationOneLiquid: Ex20ins (V769_770insASV); ACTOnco+: Ex20ins (V767_769dup), EGFR amplification
61	p.H773_V774insH	Ex20Ins	WT	N/A	N/A	10	0	60	N/A	N/A	N/A	N/A	N/A
62	p.V769_D770insASV	Ex20Ins	WT	no amp	4	15	1	73	micropapillary	3	0	Ex20Ins	18.6		FoundationOneLiquid: No EGFR mutation
63	p.H773_V774insH	Ex20Ins	WT	EGFR amp+	6	50	0	72	complex acinar	3	1	N/A	N/A
64	p.V769_D770insASV	Ex20Ins	WT	EGFR high copy+	5	5	0	36	micropapillary	3	0	Ex20Ins	23.9
65	p.D770_N771insSVD	Ex20Ins	WT	EGFR amp+	6	25	0	64	complex acinar	3	0	N/A	N/A
66	p.D770_N771insSVD	Ex20Ins	WT	N/A	N/A	50	0	49	N/A	N/A	N/A	Ex20Ins	18.4
67	p.V769_D770insASV	Ex20Ins	WT	N/A	N/A	40	0	64	N/A	N/A	N/A	Ex20Ins	21.6
68	p.V769_D770insASV	Ex20Ins	WT	N/A	N/A	10	0	80	N/A	N/A	N/A	Ex20Ins	23.6
69	p.D770_N771insSVD	Ex20Ins	WT	N/A	N/A	20	1	65	N/A	N/A	N/A	Ex20Ins	20.5
70	p.N771>GY	Ex20Ins	WT	N/A	N/A	20	0	74	N/A	N/A	N/A	Ex20Ins	25.9
71	p.V769_D770insASV	Ex20Ins	WT	N/A	N/A	50	1	56	N/A	N/A	N/A	Ex20Ins	20.6
		Cobas EGFR assay
cobas+/Sanger- group	Sanger	Exon 20	Exon18/19/21	EGFR FISH	Colorado CRITERIA	Tumor content	sex (M:1; F: 0)	age	HE patterns	grading	necrosis (0: absent; 1: present)	Idylla	Idylla CQ	Note	NGS
1	WT	Ex20Ins	L858R	EGFR amp+	6	20	0	72	micropapillary	3	1	L858R	16.9
2	WT	Ex20Ins	WT	no amp	4	20	0	58	acinar	2	0	Ex20Ins	20.9
3	WT	Ex20Ins	WT	EGFR amp+	6	20	1	51	solid	3	1	WT	16.5
4	WT	Exon20Ins	L858R	EGFR amp+	6	40	1	80	complex acinar	3	0	L858R	17
5	WT	Exon20Ins	L858R	EGFR amp+	6	40	0	45	complex acinar	3	1	N/A	N/A
6	WT	Ex20Ins+T790M	L858R	EGFR amp+	6	80	0	69	complex acinar	3	1	N/A	N/A		act genomics-L858R+T790M (plasma)
7	WT	Ex20Ins	WT	EGFR amp+	6	90	1	42	solid	3	1	WT	14.7
8	WT	Ex20Ins+T790M	Ex19Del	EGFR amp+	6	10	1	82	complex acinar	3	1	Ex19del+T790M	19.6
9	WT	Ex20Ins	L858R	EGFR amp+	6	80	0	56	complex acinar	3	1	L858R	16		FoundationOneLiquid: L858R, EGFR amlificaiton, EGFR-EGFR rearrangements
10	WT	Ex20Ins	WT	EGFR amp+	6	40	1	80	solid	3	0	N/A	N/A		ArcherDX Assay: No EGFR mutation (plasma)
11	WT	Ex20Ins	WT	no amp	4	10	0	60	micropapillary	3	0	WT	28.5
12	WT	Ex20Ins	WT	EGFR amp+	6	40	1	72	solid	3	0	WT	18		FoundationOneLiquid: No EGFR mutation
13	WT	Ex20Ins	L858R	EGFR amp+	6	30	0	82	complex acinar	3	1	L858R	17.3
14	WT	Ex20Ins	L858R	EGFR high copy+	5	30	0	69	acinar	2	1	L858R	20.4
15	WT	Ex20Ins	Ex19Del	EGFR high copy+	5	20	0	64	acinar	2	0	Ex19Del	20.4
16	WT	Ex20Ins	WT	EGFR high copy+	5	10	1	80	solid	3	0	N/A	N/A		Guardent360:EFGR A767_V769dup(Ex20ins)
17	WT	Ex20Ins	Ex19Del	EGFR amp+	6	40	1	76	acinar	2	0	N/A	N/A
18	WT	Ex20Ins	WT	no amp	2	30	0	45	lepidic	1	0	WT	19.8
19	WT	Ex20Ins+T790M	L858R	EGFR amp+	6	50	0	53	complex acinar	3	1	L858R+T790M	16.3
20	WT	Ex20Ins	L858R	EGFR amp+	6	35	0	53	complex acinar	3	1	L858R	20.1
21	WT	Ex20Ins	L858R	EGFR amp+	6	25	0	56	solid	3	0	L858R	14.9
22	WT	Ex20Ins	WT	EGFR amp+	6	50	1	79	solid	3	1	N/A	N/A
23	WT	Ex20Ins	Ex19Del	EGFR amp+	6	80	0	89	micropapillary	3	0	N/A	N/A
24	WT	Ex20Ins	G719X	EGFR high copy+	5	10	1	71	solid	3	0	N/A	N/A
25	WT	Ex20Ins	Ex19Del	EGFR amp+ CEN7 amp+	6	20	1	84	solid	3	0	Ex19Del	23.3
26	WT	Ex20Ins	L858R	EGFR amp+	6	40	0	63	complex acinar	3	0	L858R	15.6
27	WT	Ex20Ins	L858R	EGFR amp+	6	30	1	70	micropapillary	3	0	N/A	N/A
28	WT	Ex20Ins	L861Q	EGFR amp+	6	30	1	71	complex acinar	3	1	L861Q	19.6
29	WT	Ex20Ins	L858R	EGFR amp+	6	20	1	67	complex acinar	3	0	L858R	18.3
30	WT	Ex20Ins	Ex19Del	EGFR amp+	6	70	0	45	solid	3	0	Ex19del	18.3
31	WT	Ex20Ins	L858R	EGFR amp+	6	90	0	52	complex acinar	3	1	L858R	15.8		FoundationOneLiquid: L858R, T263P, EGFR amlificaiton
32	WT	Ex20Ins+T790M	Ex19Del	EGFR amp+	6	50	0	61	micropapillary	3	0	Ex19Del, T790M	17.2
33	WT	Ex20Ins	L858R	EGFR amp+	6	10	0	65	complex acinar	3	0	N/A	N/A		FoundationOneLiquid: L858R, EGFR amlificaiton
34	WT	Ex20Ins	WT	N/A	N/A	25	1	69	N/A	N/A	N/A	N/A	N/A		FoundationOneLiquid: EGFR amplification
35	WT	Ex20Ins	WT	EGFR amp+	6	30	1	72	solid	3	1	WT	19.8		Guardent360: EGFR amplification (medium++)(plasma); FoundationOneLiquid: EGFR A21T, EGFR amplification
36	WT	Ex20Ins+T790M	L858R	EGFR amp+	6	80	1	70	solid	3	1	L858R, T790M	15.2
37	WT	Ex20Ins	L858R	EGFR amp+ CEN7 amp+	6	30	0	72	solid	3	1	L858R	14.8
38	WT	Ex20Ins	Ex19Del	EGFR amp+	6	60	1	72	micropapillary	3	1	Ex19del	16		FoundationOneLiquid: E746_A750del, EGFR amlificaiton
39	WT	Ex20Ins+T790M	L858R	EGFR amp+	6	50	0	81	solid	3	1	L858R, T790M	21
40	WT	Ex20Ins	Ex19Del	no amp	4	50	0	67	papillary	2	0	Ex20Ins, Ex19Del	17.8		FoundationOneLiquid: L62R, L747_T751del
41	WT	Ex20Ins	WT	EGFR amp+	6	25	1	54	solid	3	1	WT	14
42	WT	Ex20Ins	Ex19Del	EGFR amp+	6	40	0	45	complex acinar	3	1	Ex19Del	19.7
43	WT	Ex20Ins	Ex19Del	EGFR high copy+	5	80	1	61	micropapillary	3	1	Ex19Del	18
44	WT	Ex20Ins	L858R	EGFR amp+	6	75	0	80	solid	3	1	L858R	21.5
45	WT	Ex20Ins	L858R	EGFR high copy+	5	80	0	69	complex acinar	3	1	L858R	23.2
46	WT	Ex20Ins	L861Q	EGFR high copy+	5	40	1	60	micropapillary	3	0	L861Q	23.7
47	WT	Ex20Ins	L858R	EGFR amp+	6	70	0	70	micropapillary	3	0	L858R	16.9
48	WT	Ex20Ins	Ex19Del	EGFR high copy+	5	50	1	82	micropapillary	3	1	Ex19Del	23.8
49	WT	Ex20Ins	L858R	EGFR amp+	6	80	0	59	solid	3	1	L858R	19.1
50	WT	Ex20Ins	L858R	EGFR amp+	6	70	0	68	complex acinar	3	1	L858R	18.8
51	WT	Ex20Ins	L858R	EGFR amp+	6	80	0	81	micropapillary	3	0	L858R	19.1
52	WT	Ex20Ins	L858R	N/A	N/A	90	1	62	solid	3	1	L858R	16.6
